# Supplementary material for: Machine-Learning-Based Targeted Plasma Proteomic Analysis for Predicting Motor Progression in Parkinson’s Disease: An Interpretable Approach to Personalized Disease Management
Source: Bioengineering (Basel). 2026 Mar 26;13(4):380. doi: 10.3390/bioengineering13040380 (PMC13113626; doi:10.3390/bioengineering13040380)
Supplement: Supplementary file 1 [file bioengineering-13-00380-s001.zip]

Archive with 1 entries (1 files):
- bioengineering-4127302-supplementary.pdf
